# Supplementary material for: 3D convolutional neural networks uncover modality-specific brain-imaging predictors for Alzheimer’s disease sub-scores
Source: Brain Inform. 2024 Feb 4;11(1):5. doi: 10.1186/s40708-024-00218-x (PMC10838875; doi:10.1186/s40708-024-00218-x)
Supplement: Supplementary file 3 — Additional file 3: Table S5. Feature importance scores of brain regions in FDG–PET-based 3D CNN model. Feature importance scores of brain regions in FDG–PET-based 3D CNN model. [file 40708_2024_218_MOESM3_ESM.zip]

Archive with 3 entries (2 files):
- 40708_2024_218_MOESM3_ESM/
- 40708_2024_218_MOESM3_ESM/Supplementary_Table_5_FDG_FI.xlsx
- 40708_2024_218_MOESM3_ESM/Supplementary_Table_5_MRI_FI.xlsx
